# Supplementary material for: Rheological Characterization of Marine and Bovine Collagen Peptides/Acetic Acid Slurries Incorporating Hydroxyapatite Nanoparticles
Source: Polymers (Basel). 2025 Nov 30;17(23):3196. doi: 10.3390/polym17233196 (PMC12693822; doi:10.3390/polym17233196)
Supplement: Supplementary file 1 [file polymers-17-03196-s001.zip]

Archive with 1 entries (1 files):
- polymers-3985790-supplementary.pdf
